# Supplementary material for: EEG Transients in the Sigma Range During non-REM Sleep Predict Learning in Dogs
Source: Sci Rep. 2017 Oct 11;7:12936. doi: 10.1038/s41598-017-13278-3 (PMC5636833; doi:10.1038/s41598-017-13278-3)
Supplement: Supplementary file 2 — Data Files and Data Descriptor [file 41598_2017_13278_MOESM2_ESM.zip]

Archive with 17 entries (17 files):
- spindle_hound_2017_slow.m
- Data_Descriptor_SREP-17-22880A.docx
- spindle_data_alphacontrol.sav
- spindle_data_good_5_12Hz.sav
- spindle_data_good_9_13Hz.sav
- spindle_data_good_9_16Hz.sav
- spindle_data_good_9_16Hz_higher_harmonics.sav
- spindle_data_good_9_16Hz_lower_harmonics.sav
- spindle_data_good_12_14Hz.sav
- spindle_data_good_13_16Hz.sav
- spindle_hound_2017.m
- spindle_hound_2017_512.m
- spindle_hound_2017_1214.m
- spindle_hound_2017_alpha.m
- spindle_hound_2017_fast.m
- spindle_hound_2017_higher_harmonic.m
- spindle_hound_2017_lower_harmonic.m
