# Supplementary material for: EEG Transients in the Sigma Range During non-REM Sleep Predict Learning in Dogs
Source: Sci Rep. 2017 Oct 11;7:12936. doi: 10.1038/s41598-017-13278-3 (PMC5636833; doi:10.1038/s41598-017-13278-3)
Supplement: Supplementary file 2 — Data Files and Data Descriptor [file 41598_2017_13278_MOESM2_ESM.zip › spindle_hound_2017_higher_harmonic.m]

%Written to search for spindles in Dog EEG, special thanks to R�bert
%B�dizs, Gilles van Luijtelaar, Kaue Costa, and Antoine Nonclercq.

awakeeeg = FzCz(hypnogram == 1); %define which part of the recording is awake eeg, using the corresponding hypnogram label '1' (awake)
sleepeeg = FzCz(hypnogram == 4); %do the same with the non-REM part of the signal

Nyquist = SR/2; %Using SR (= Sampling Rate, provided with the file) calculate the Nyquist frequency

window = SR*0.25; %Define the size of the signal segments that will be used for a sliding fft, as a magnitude of sampling rates (results in 0.5 seconds window)

normalized_cutoff = 16/Nyquist; %passband low-pass

normalized_cutoff2 = 35/Nyquist; %stopband low-pass
 
highpass_cutoff = 3/Nyquist; %stopband low-pass
 
highpass_cutoff2 = 5/Nyquist; %passband high-pass
 
[order,nfreq] = buttord(normalized_cutoff,normalized_cutoff2,0.5,30); %establish the best order and cut-off frequency for a low-pass filter that attenuates with 30 dB and allows for max 0.5 dB ripple

[order2,nfreq2] = buttord(highpass_cutoff2,highpass_cutoff,0.5,30); %establish the best order and cut-off frequency for a high-pass filter that attenuates with 30 dB and allows for max 0.5 dB ripple
 
[b,a] = butter(order,nfreq,'low'); %obtaining filter coefficients with the order and cut-off specified for the low-pass filter
 
[c,d] = butter(order2,nfreq2,'high'); %obtaining filter coefficients with the order and cut-off specified for the high-pass filter
 
sleepeeg = filter(b,a,sleepeeg); %transform the trace with the low-pass filter
 
sleepeeg = filter(c,d,sleepeeg); %transform the trace with the high-pass filter
 
clear b a c d %clear the filter coefficients

[result, frequencymap, timepoints, power] = spectrogram(sleepeeg,window,round(SR*0.125),SR*10,SR); %obtain a matrix of amplitudes, the corresponding frequencies, timepoints and power for a sliding fft with 0.5 seconds window-size (using predefined window value, see above), window-overlapp of 0.125 seconds, and zero-padding for 0.1 Hz resolution (10*SR)

result = abs(result');
frequencymap = frequencymap';
timepoints = timepoints';
power = power'; %align all results to ease later indexing


[r,c] = size(result); %obtain size parameters of the results for subsequent loop-construction

   
   for x = 1:r %loop repeats for the number of windows used in the fft
       
       szelet = (frequencymap >= 0); %originally at this spot only frequencies above 2 Hz were selected for further analysis, to avoid the estimation of the max frequency power be influenced by the DC-offset, however I later learned high-pass filtering deals with it, so the value is set to zero now
       szeletmap = frequencymap(frequencymap >= 0); %here the frequency-map is adjusted for the selection above, which is now simply above 0 (but was above 2 Hz)
       selectresult = power(x,szelet); %the power-values of each window are collected, originally only for the selected frequency search radius (> 2 Hz)
       [amp,pos] = max(selectresult); %amplitude and position on the frequency-map of the highest power is selected
       maxfreq(x) = pos; %for each window the frequency with the highest power is collected in a vector
       
       clear amp pos selectresult %clear variables for a new loop
       
   end
   
  
   
  forcrd = timepoints*SR; %reconstruct the sample positions of the time-points :D
    
    
    for e = 1:length(timepoints); %go through all time-points
        crd = forcrd(e); %find each corresponding sample
        crd1 = round(crd - (0.125*SR)); %select a point that is half of the fft-window (in samples) below the time-point (which is itself the center of the window)
        crd2 = round(crd + (0.125*SR)); %select a point that is half of the fft-window (in samples) above the time-point (which is itself the center of the window)
        if crd1 <= 0 %if the lower boundary of the real window is shorter than expected (the center is not symmetrical)
          crd1 = 1; %let the beginning of the whole trace define the beginning of the window
        end
        if crd2 > length(sleepeeg); %if the upper boundary of the window is longer than expected (signal ends less than 0.25 seconds after the center of the window)
            crd2 = length(sleepeeg); %upper boundary of the window coincides with the end of the trace
        end
        
        ampest(e) = rms(sleepeeg(crd1:crd2)); %calculate the root mean square (rms) for the entire window as an amplitude estimate
        clear crd crd1 crd2 %clear variables for a new loop
    end 
   
  
  ampest = ampest'; %align amplitude-estimates for better indexing
  
  ampest = zscore(ampest); %calculate standard-scores for the amplitude-estimates
  
  maxfreq = maxfreq'; %align the fequencies (per window) with the max power for better indexing
    
  range = (szeletmap(maxfreq) >= 18 & szeletmap(maxfreq) <= 32)'; %select those windows whose max frequency power is within the target range
    
  selector = range & (ampest >= 1); %combine that with the amplitude estimate being more than a standard deviation above the average trace rms
    
  happening_times = timepoints(selector == 1,:); %use the indices that correpsond to above criteria to select the windows that likely contain spindle activity
    


    sampleTimes = timepoints*SR; %this and the next few lines are a repetition of the amplitude estimation, but this time only to arrive at the amplitudes of the above selected windows
    
    
    
    for k = 1:length(range);
        coord = sampleTimes(k);
        coord1 = round(coord - (0.5*SR));
        coord2 = round(coord + (0.5*SR));
        if coord1 <= 0
          coord1 = 1;
        end
        if coord2 > length(sleepeeg);
            coord2 = length(sleepeeg);
        end
        
        valuesOFtimes(k) = rms(sleepeeg(coord1:coord2));
        clear coord coord2 
    end
    
    
    valuesOFtimes = valuesOFtimes';
    
    valuesOFtimes = zscore(valuesOFtimes);
    
    samp = valuesOFtimes(selector == 1); %this repetition of steps, and the selection of specifically amplitudes of spindle-containing suspected windows, ends here
    
    [estimatesamp,pci_amp] = mle(samp); %estimatesamp contains estimates of the true mean(1) and standard deviation(2) of the spindle-candidate-amplitudes
    
    medspin = estimatesamp(1); %label the mean estimate of amplitudes
    varamp = estimatesamp(2); %label the std estimate of amplitudes
    
    varamp = 2*varamp; %establish a 2 std range for amplitudes
    
    uplimit = medspin + varamp; %establish upper-limit for acceptable amplitude values based on the 2 std range
    
    lolimit = medspin - varamp; %establish lower-limit for acceptable amplitude values based on the 2 std range
    
    [estimatesfreq,pci2] = mle(szeletmap(maxfreq(selector == 1))); %estimates are now obtained for the frequencies of the spindle-suspects
    
    mfv = estimatesfreq(1); %label the estimate of frequency mean
    mfs = estimatesfreq(2); %label the estimate of frequency std
    
    mfs = 2*mfs; %the frequency 2 std range
    
    minif = mfv - mfs; %lowerlimit frequency
    maxf = mfv + mfs; %upperlimit frequency
    
    range2 = (szeletmap(maxfreq) >= minif & szeletmap(maxfreq) <= maxf)'; %new version of above variable 'range' but now based on the upper and lower limits of frequency (normal-modeling)
    
    selector2 = range2 & (valuesOFtimes > lolimit) & (valuesOFtimes < uplimit) & (valuesOFtimes >= 1); %second selection based on the new normal modelling criteria
    
    happening_times = timepoints(selector2 == 1,:); %marks the correpsonding time-points of the last selection, to use them for plotting
    
    h_times = happening_times; %renaming, possibly now redundant
    
%   for t = 1:length(h_times) %plotting loop
%       
%       mark1 = h_times(t); %go through all time-points corresponding to detections as defined after the second round of selection
%       dvalue = mark1*SR; %find the corresponding sample in the original signal to each time-point
%       svalue = dvalue + (SR*1.5); %extend 1.5 seconds from the time-point of detection and use the correpsonding sample for the upper boundary of the plotting window
%       evalue = dvalue - (SR*1.5); %go 1.5 seconds down from the time-point of detection and use the correpsonding sample for the lower boundary of the plotting window
%       if evalue <= 0 %if the time-point of detection is less than 1.5 seconds from the start of the signal...
%           evalue = 1; %...then start plotting from the beginning of the signal
%       elseif svalue >= length(sleepeeg) %if the signal ends less than 1.5 seconds from the time-point of detection...
%           svalue = length(sleepeeg); %...then only plot as far as the signal reaches
%       end
%       xax = 0:1/SR:3; %a scale in seconds for the x-axis
%       xax = xax - 1.5; %let the detection be time-point zero on the scale
%       plotsignal = sleepeeg(evalue:svalue); %determine the part of the signal you want to plot
%       if length(xax) < length(plotsignal)||length(xax) > length(plotsignal) %if the portion you want to plot is longer or shorter than the 3 second time-window around detection...
%           plot(plotsignal) %...then just plot without scaling
%       else
%       plot(xax,plotsignal) %if scale and signal align always scale
%       axis([-1.5 1.5 -20 20]) %limit the y-axis to diplay the signal only between 20 and -20 �V
%       end
%       pause %pause after showing every detection-image
%       clear mark1 dvalue svalue evalue %eliminate variables that could interfer with the loop
%       
%   end    
%   
  
 HD = diff(h_times); %calculate a vector of distances between detection times
 UjHD = HD > 0.25; %count 1 separate spindle event for every two detections that are more than 0.5 seconds apart
 spindle_number = sum(UjHD); %sum the previous ones to estimate the number of spindles

 if (length(h_times)) - 1 == sum(HD > 0) %if the number of detections and events estimated as separate is equal...
     spindle_number = spindle_number + 1 %...take the number of estimated separate events and add a one to adjust for the shorter diff-vector
 elseif sum(HD > 0) == 1 %if there is only one 1 in UjHD, this still means 2 separate spindles
     spindle_number = 2
 elseif length(h_times) > 0 & sum(HD > 0) == 0 %if no event is marked as separate, but the detections are larger zero...
     spindle_number = 1 %this is still one spindle
 else
     spindle_number = spindle_number %if non of above complications occur, spindle_number is a good enough estimate :)
 end
 
 
average_frequency = mean(szeletmap(maxfreq(selector2 == 1))) %frequency is averaged across all detections of the second detection-round
  
SWSminutes = (length(sleepeeg)/SR)/60; %currently not activated, but can calculate the duration of the non-REM sleep in minutes, has been used to obtain data already

density_spindles = spindle_number/SWSminutes %the estimate of spindle number divided by the minutes of non-REM sleep

amplitude = mean(valuesOFtimes(selector2 == 1)) %the amplitude is averaged across all detections of the second detection-round

transhyp = hypnogram < 2; %these last lines estimate how often the dog slipped out of sleep
awakenings = sum(diff(transhyp) == -1);
awaketime = (length(awakeeeg)/SR)/60;

  
  
